# Supplementary material for: Chemical Vapor Deposition-Fabricated Manganese-Doped and Potassium-Doped Hexagonal Tungsten Trioxide Nanowires with Enhanced Gas Sensing and Photocatalytic Properties
Source: Nanomaterials (Basel). 2022 Apr 4;12(7):1208. doi: 10.3390/nano12071208 (PMC9002994; doi:10.3390/nano12071208)
Supplement: Supplementary file 1 [file nanomaterials-12-01208-s001.zip]

Archive with 1 entries (1 files):
- nanomaterials-1628912-supplementary.pdf
